# Supplementary material for: A Soluble ProDOT-Based Polymer and Its Electrochromic Device with Yellow-to-Green Color Switching Towards Camouflage Application
Source: Molecules. 2024 Nov 26;29(23):5585. doi: 10.3390/molecules29235585 (PMC11643929; doi:10.3390/molecules29235585)
Supplement: Supplementary file 1 [file molecules-29-05585-s001.zip]

Archive with 1 entries (1 files):
- molecules-3243759-supplementary.pdf
